# Supplementary material for: Designing and Evaluating Bayesian Advanced Adaptive Randomised Clinical Trials: A Practical Guide
Source: Pharm Stat. 2025 Oct 9;24(6):e70042. doi: 10.1002/pst.70042 (PMC12509790; doi:10.1002/pst.70042)
Supplement: Supplementary file 2 — Appendix B. R script only containing code and explanation. [file PST-24-0-s001.zip › Appendix B.R]

################################################################################

# Designing and evaluating Bayesian advanced adaptive randomised clinical
# trials: a practical guide

# Appendix B

# Anders Granholm, Aksel Karl Georg Jensen, Theis Lange, Anders Perner,
# Morten Hylander Møller, and Benjamin Skov Kaas-Hansen

# Correspondence: Anders Granholm (anders.granholm@regionh.dk)

# This supplementary appendix includes the complete simulation code used for the
# primary example in the manuscript. Appendix A essentially contains the same
# contents, but as a PDF with better formatting based on the outputs of an
# RMarkdown Notebook and including all results and outputs.

# For additional information on using the adaptr package and on the package
# outputs, please see the complete package documentation available at: 
# https://inceptdk.github.io/adaptr/.

################################################################################
# Setup

# Below, the package is loaded and a cluster for parallel computation initiated
# (the number of cores used may be changed by the user as needed and considering
# the number of cores available). In addition, the directory used to save
# simulations and results in is specified (note: an actual path must be inserted
# here). This is done to avoid having to re-run simulations when no changes have
# been made.

library(adaptr)
setup_cluster(10) # Number of cores for parallel computation
dir_out <- "<PATH>/" # Replace with an actual, permanent path

################################################################################
# Code snippets

# The following section includes all code snippets included in the main text of
# the manuscript as part of the setup of the trial specification (under
# subheadings corresponding to those in the main text).

# These snippets are incomplete and hence commented out in this script. The full
# trial specification is provided below.

# Interventions and use of common control

# setup_trial_binom(
#   arms = c("Arm A", "Arm B", "Arm C"),
#   control = NULL,
#   ...
# )

# Outcome type and generation

# setup_trial_binom(
#   ...
#   true_ys = c(0.25, 0.25, 0.25),
#   highest_is_best = FALSE,
#   ...
# )

# Analysis timing and outcome-data lag

# setup_trial_binom(
#   ...
#   # Number of participants with data available and included in each analysis
#   data_looks = seq(from = 500, to = 10000, by = 250),
#   # Number of participants randomised at each analysis
#   randomised_at_looks = c(seq(from = 700, to = 9950, by = 250), 10000),
#   # Note: the maximum number in both arguments should be equal
#   ...
# )

# Allocation profiles

# setup_trial_binom(
#   ...
#   start_probs = c(1/3, 1/3, 1/3),
#   fixed_probs = NULL,
#   min_probs = c(0.25, 0.25, 0.25),
#   rescale_probs = "limits",
#   soften_power = 0.5,
#   ...
# )

# Analysis model and priors

# setup_trial_binom(
#   ...
#   n_draws = 10000,
#   ...
# )

# Stopping and arm dropping rules

# setup_trial_binom(
#   ...
#   inferiority = 0.01,
#   superiority = 0.99,
#   equivalence_prob = ifelse(seq(from = 500, to = 10000, by = 250) < 1500, 1, 0.9),
#   equivalence_diff = 0.025,
#   ...
# )

# Complete trial design specification

# Here, all the incomplete snippets are combined into a complete trial
# specification (with fewer comments), which can be run:

# Specification
primary_design_null_scenario <- setup_trial_binom(
  # Arms and scenario
  arms = c("Arm A", "Arm B", "Arm C"),
  control = NULL,
  true_ys = c(0.25, 0.25, 0.25),
  highest_is_best = FALSE,
  # Allocation rules
  start_probs = c(1/3, 1/3, 1/3),
  fixed_probs = NULL,
  min_probs = c(0.25, 0.25, 0.25),
  rescale_probs = "limits",
  soften_power = 0.5,
  # Participants with data available/randomised at each analysis
  data_looks = seq(from = 500, to = 10000, by = 250),
  randomised_at_looks = c(seq(from = 700, to = 9950, by = 250), 10000),
  # Stopping rules
  inferiority = 0.01,
  superiority = 0.99,
  equivalence_prob = ifelse(seq(from = 500, to = 10000, by = 250) < 1500, 1, 0.9),
  equivalence_diff = 0.025,
  # Posterior draws
  n_draws = 10000
)

# Print design specification
primary_design_null_scenario

################################################################################
# Simulations and performance metric evaluation without calibration

primary_sims_uncalibrated <- run_trials(
  trial_spec = primary_design_null_scenario,
  n_rep = 10000,
  base_seed = 4131, # Reproducibility
  path = paste0(dir_out, "Primary sims uncalibrated.RDS") # Save/reload
)

primary_performance_uncalibrated <- check_performance(
  primary_sims_uncalibrated,
  select_strategy = "none",
  uncertainty = TRUE,
  n_boot = 5000, # Number of bootstrap resamples
  ci_width = 0.95, # 95% CIs
  boot_seed = 4131 # Reproducibility
)

# Print and save
primary_performance_uncalibrated

write.csv2(
  primary_performance_uncalibrated,
  file = paste0(dir_out, "Performance primary sims uncalibrated.csv"),
  row.names = FALSE
)

################################################################################
# Calibration

primary_design_null_scenario_calibration <- calibrate_trial(
  trial_spec = primary_design_null_scenario,
  n_rep = 10000,
  base_seed = 4131, # Reproducibility
  # Target, search range, tolerance, and maximum number of iterations
  target = 0.05,
  search_range = c(0.9, 1),
  tol = 0.001,
  dir = -1, # Only tolerate values below target, i.e., 0.049 to 0.050
  iter_max = 25,
  path = paste0(dir_out, "Primary calibration.RDS") # Save/reload
)

# Print summary of calibration results
primary_design_null_scenario_calibration

# Check if successful (should be TRUE)
primary_design_null_scenario_calibration$success

# Extract simulations conducted using the best stopping rule
primary_design_null_scenario_calibration$best_sims

# Extract calibrated trial specification
primary_design_null_scenario_calibration$best_trial_spec

# Extract stopping threshold for superiority (using the default functionality
# the stopping threshold for inferiority is 1 - this value)
primary_design_null_scenario_calibration$best_x

################################################################################
# Round stopping rules after calibration and re-assess

# Extract and round calibrated stopping rule for superiority ('best_x')
superiority_rounded <- round(primary_design_null_scenario_calibration$best_x, 4)

# Extract calibrated trial design specification ('best_trial_spec') and update
# to use rounded stopping rules (inferiority = 1 - superiority)
primary_design_null_scenario_calib <- 
  primary_design_null_scenario_calibration$best_trial_spec
primary_design_null_scenario_calib$superiority <- superiority_rounded
primary_design_null_scenario_calib$inferiority <- 1 - superiority_rounded

# Run large number of simulations with updated trial design specification
primary_null_calibrated <- run_trials(
  primary_design_null_scenario_calib,
  n_rep = 100000,
  path = paste0(dir_out, "Primary sims calibrated.RDS"), # Save/reload
  base_seed = 4131 # Reproducibility
)

# Check performance metrics without calculating uncertainty measures (not
# necessary due to the large number of simulations)
primary_performance_calibrated_rounded <- check_performance(
  primary_null_calibrated,
  select_strategy = "none"
)

# Print and save
primary_performance_calibrated_rounded

write.csv2(
  primary_performance_calibrated_rounded,
  file = paste0(dir_out, "Performance primary sims calibrated and rounded.csv"),
  row.names = FALSE
)

################################################################################
# Performance assessment under other clinical scenarios

# First, all relevant scenarios (combinations of effects) are defined. The event
# probabilities are identical in arm A across all scenarios, but the unique
# combinations of small and large effects in both directions are specified for
# the other two arms. Of note, for simulation purposes, it does not matter which
# arm is which when there is no common control arm, except if using an arm
# selection strategy for performance metric calculation for simulations not
# ending with superiority where a specific arm (or a specific order of arms from
# a supplied list) is chosen. As no arm is selected when calculating performance
# metrics in this example, duplicate 'identical' combinations of event
# probabilities across arms B and C are not necessary and removed in the code
# below:
  
# Possible combinations considered, 3 arms, 3 effect sizes
# Always constant event probabilities in arm A, only unique combinations of
# event probabilities in arms B and C used
effects <- c(0, 0.025, -0.025, 0.05, -0.05)
scenarios <- expand.grid(B = effects, C = effects)
scenarios$A <- 0
scenarios <- scenarios[, c("A", "B", "C")] # Reorder

# Remove non-unique combinations
for (i in nrow(scenarios):2) {
  cur_B <- scenarios[i, "B"]
  cur_C <- scenarios[i, "C"]
  remove <- FALSE
  for (j in (i-1):2) {
    if (scenarios[j, "B"] == cur_C & scenarios[j, "C"] == cur_B) {
      remove <- TRUE
    }
  }
  if (remove) {
    scenarios <- scenarios[-i, ]
  }
}
rownames(scenarios) <- 1:nrow(scenarios)

# Function for rounding and formatting results
rnd_fmt <- function(x, n = 0, mult = 1, suffix = "", na = "-") {
  res <- paste0(format(round(x * mult, digits = n), nsmall = n), suffix)
  if (!is.null(na)) {
    res <- ifelse(is.na(x), na, res)
  }
  res
}

# Prepare data.frame for formatted key results
key_results <- data.frame(
  A = paste0(rnd_fmt(scenarios$A + 0.25, 1, 100, "%")),
  B = paste0(rnd_fmt(scenarios$B + 0.25, 1, 100, "%")),
  C = paste0(rnd_fmt(scenarios$C + 0.25, 1, 100, "%")),
  size = "",
  pr_concl = NA,
  pr_sup = NA,
  pr_equi = NA,
  pr_err_sup = NA
)

# Run 10,000 simulations for each new scenario (re-use previously calculated
# results for the null scenario), output results for each scenario, and extract
# key results
for (i in 1:nrow(scenarios)) {
  # Current scenario settings
  cur_scenario_name <- paste0(
    "A 25.0 - B ", format(25 + scenarios$B[i] * 100, nsmall = 1),
    " - C ", format(25 + scenarios$C[i] * 100, nsmall = 1))
  cur_true_ys <- c(0.25, 0.25 + scenarios$B[i], 0.25 + scenarios$C[i])
  if (all(cur_true_ys == 0.25)) { # Re-use null scenario results
    cur_sims <- primary_null_calibrated
  } else {
    # Specify trial design with 'new' event probabilities and otherwise same settings
    cur_spec <- setup_trial_binom(
      arms = c("Arm A", "Arm B", "Arm C"),
      control = NULL,
      true_ys = cur_true_ys,
      highest_is_best = FALSE,
      start_probs = c(1/3, 1/3, 1/3),
      fixed_probs = NULL,
      min_probs = c(0.25, 0.25, 0.25),
      rescale_probs = "limits",
      soften_power = 0.5,
      data_looks = seq(from = 500, to = 10000, by = 250),
      randomised_at_looks = c(seq(from = 700, to = 9950, by = 250), 10000),
      inferiority = 1 - superiority_rounded,
      superiority = superiority_rounded,
      equivalence_prob = ifelse(seq(from = 500, to = 10000, by = 250) < 1500, 1, 0.9),
      equivalence_diff = 0.025,
      n_draws = 10000
    )
    # Run simulations
    cur_sims <- run_trials(
      cur_spec,
      n_rep = 10000,
      path = paste0(dir_out, "Primary ", cur_scenario_name, ".RDS"), # Save/reload
      base_seed = 4131 + i # Reproducibility
    )
  }
  # Summarise results in list format (without uncertainty measures) and print
  cur_res <- summary(cur_sims, select_strategy = "none")
  cat("\n\n##################################################",
      "\nPerformance metrics for scenario:", cur_scenario_name, "\n")
  print(cur_res)
  # Extract and save key results
  key_results$size[i] <- rnd_fmt(cur_res$size_mean)
  key_results$pr_concl[i] <- rnd_fmt(cur_res$prob_conclusive, 1, 100, "%")
  key_results$pr_sup[i] <- rnd_fmt(cur_res$prob_superior, 1, 100, "%")
  key_results$pr_equi[i] <- rnd_fmt(cur_res$prob_equivalence, 1, 100, "%")
  # Erroneous overall superiority conclusions
  best_arms <- names(scenarios)[scenarios[i, ] == min(scenarios[i, ])]
  if (length(best_arms) == 1) { # A single best arm
    err_arms <- names(scenarios)[scenarios[i, ] > min(scenarios[i, ])]
  } else { # Not a single best arm - all erroneous
    err_arms <- names(scenarios)
  }
  key_results$pr_err_sup[i] <- rnd_fmt(
    sum(
      vapply(err_arms, 
             \(a) cur_res[[paste0("prob_select_arm_Arm ", a)]], numeric(1))
    ),
    1, 100, "%"
  )
}

# Print and save key results
key_results

write.csv2(
  key_results,
  file = paste0(dir_out, "Performance primary calibrated 15 scenarios.csv"),
  row.names = FALSE
)

################################################################################
# Log date and session info

# Save date and R/package versions for reproducibility:
  
date()
sessionInfo()
