# Supplementary material for: Designing and Evaluating Bayesian Advanced Adaptive Randomised Clinical Trials: A Practical Guide
Source: Pharm Stat. 2025 Oct 9;24(6):e70042. doi: 10.1002/pst.70042 (PMC12509790; doi:10.1002/pst.70042)
Supplement: Supplementary file 4 — Appendix D. R script only containing code and explanation. [file PST-24-0-s004.zip]

Archive with 1 entries (1 files):
- Appendix D.R
