# Supplementary material for: Designing and Evaluating Bayesian Advanced Adaptive Randomised Clinical Trials: A Practical Guide
Source: Pharm Stat. 2025 Oct 9;24(6):e70042. doi: 10.1002/pst.70042 (PMC12509790; doi:10.1002/pst.70042)
Supplement: Supplementary file 4 — Appendix D. R script only containing code and explanation. [file PST-24-0-s004.zip › Appendix D.R]

################################################################################

# Designing and evaluating Bayesian advanced adaptive randomised clinical
# trials: a practical guide
  
# Appendix D
  
# Anders Granholm, Aksel Karl Georg Jensen, Theis Lange, Anders Perner,
# Morten Hylander Møller, and Benjamin Skov Kaas-Hansen
  
# Correspondence: Anders Granholm (anders.granholm@regionh.dk)

# This supplementary appendix includes supplementary examples of various trial
# designs along with explanations. Appendix C essentially contains the same
# contents, but as a PDF with better formatting based on the outputs of an
# RMarkdown Notebook and including all results and figures.

# For additional details and examples, see the primary manuscript and the
# adaptr package documentation available at: https://inceptdk.github.io/adaptr/.

################################################################################
# Setup

# Load adaptr
library(adaptr)

# Load ggplot2 (used for illustrations in this supplement)
library(ggplot2)

################################################################################
# Example 1: Design using a common control arm

# In this example, we specify a trial design specification with four arms with
# one arm (`'Standard'`) used as a common control arm to which the other arms
# are compared pairwise. If one of the other arms is superior to the initial
# common control in an adaptive analysis, the initial common control arm will be
# dropped and the arm deemed superior to this arm will become the new common
# control.

# The design uses the special argument `control_prob_fixed`, which is set to
# 'sqrt-based'. This means that the trial will use a fixed allocation
# probability to the common control arm, which is defined as the square root to
# the number of currently active non-control arms to 1 (for each active
# non-control arm). This will similarly be used for 'new' common control arms.

# All non-control arms use response-adaptive randomisation, limited at minimum
# 15% (re-scaled proportionately when arms are dropped; not specified for the
# control arm, as this uses a fixed allocation probability) and with a
# softening factor of 0.5 applied. 

# The trial design specifies stopping rules for inferiority/superiority, but
# these could be calibrated if desired (as described in the main text). The
# trial design allows dropping non-control arms for practical equivalence if the
# probability that the absolute difference between a non-control arm and the
# current common control is less than 2.5%-points exceeds 90%. Similarly,
# non-control arms will be dropped for futility if the probability that they are
# NOT superior by at least 2.5%-points exceeds 90%. Practical equivalence and
# futility will only be assessed in comparisons to the initial common control.

# In the scenario here, outcome distributions are identical in all arms (i.e.,
# this represents a null scenario). The setup_trial_binom() function is used.

design_common_control_null_scenario <- setup_trial_binom(
  # Arms and scenario
  arms = c("Standard", "Intervention A", "Intervention B", "Intervention C"),
  control = "Standard", # Common control arm
  true_ys = rep(0.25, 4),
  highest_is_best = FALSE,
  # Allocation rules
  min_probs = c(NA, 0.15, 0.15, 0.15),
  control_prob_fixed = "sqrt-based",
  rescale_probs = "limits",
  soften_power = 0.5,
  # participants with data/randomised at each analysis
  data_looks = seq(from = 500, to = 10000, by = 250),
  randomised_at_looks = pmin(seq(from = 500, to = 10000, by = 250) + 200, 10000),
  # stopping rules
  inferiority = 0.01, # default
  superiority = 0.99, # default
  equivalence_prob = 0.9,
  equivalence_diff = 0.025,
  equivalence_only_first = TRUE, # Only assessed against initial common control
  futility_prob = 0.9,
  futility_diff = 0.025,
  futility_only_first = TRUE, # Only assessed against initial common control
  # Posterior draws
  n_draws = 10000
)

# Print
design_common_control_null_scenario

################################################################################
# Example 2: Design using custom complex outcome-generating function

#### Example introduction

# This example specifies a trial design using the primary setup_trial()
# function, including custom outcome-generation and analysis functions, and
# explicit considerations regarding outcome data-lag and expected inclusion
# rates.

# This example is inspired by an upcoming domain on the upcoming adaptive
# platform trial INCEPT (The Intensive Care Platform Trial, see
# https://www.incept.dk). This will be a closed domain (i.e., arm adding is not
# permitted), and will thus to a large extent behave similar to a stand-alone
# advanced adaptive trial (see https://doi.org/10.1038/s41573-019-0034-3) for
# additional explanation).

# As the outcome distribution considered is complex, the example is likewise
# relatively complex, to ensure that the outcome generation function provides a
# realistic outcome distribution.

# The example uses two intervention arms, and the outcome considered here is
# days alive without life support at day 30: a beneficial count outcome with a
# range of 0-29 (as participants will be on life support at inclusion). This 
# outcome typically has substantial zero-inflation, which is considered when the
# outcome generation function is specified. Additional details on this and
# similar outcomes can be found elsewhere
# (https://doi.org/10.1186/s12874-023-01963-z).

# Distribution description and specification

# Here, data are generated from a 'hurdle-beta' two-part distribution (often
# referred to as a zero-inflated beta distribution, which is technically less
# correct) consisting of two sub-distributions. First, a binomial distribution
# controls the proportion of 0'es, which is set to 35% in this example. Second,
# a beta distribution controls the number of days in those with >0 days. As beta
# distributions model proportions (without including 0'es or 1's, i.e., only
# values >0% and <100% can be generated using this distribution), and as we only
# want 0'es to be generated by the binomial sub-distribution, the proportions
# obtained from the beta distribution are multiplied by the maximum possible
# number of days (29) and rounded upwards to the nearest whole number. This
# ensures that the beta sub-distribution does not generate any 0'es, but is able
# to generate the maximum value (29). While this will increase the overall mean
# of the outcome distribution generated slightly compared to the intended
# overall mean, this is unlikely to have any  substantial influence on how the
# generated distribution resembles the intended reference distribution, and is
# considered smaller than the uncertainty associated with defining how a complex 
# distribution like this is expected to be in a new trial population.

# We want the overall distribution to have a mean number of days of 14; meaning
# that the mean number of days in those with >0 days should be approximately
# 14 / (1 - 0.35) = 21.5, corresponding to a proportion of days of approximately
# 74.3% in those with >0 days. The variance component of the beta distribution
# here is set to be 0.05, which is roughly similar to the variance used in the
# upcoming INCEPT domain that this example is based upon (this was derived by
# fitting a beta distribution to the distribution of this outcome in those with
# >0 days in a previous trial that was considered likely to have a similar
# outcome distribution as expected here).
# 
# Of note, we have defined the Beta distribution using the *mean and variance*
# parameterisation as this is the easiest to use and interpret in this context.
# The functions built into R use the *alpha and beta* parametrisation (called
# *shape 1 and shape2*, respectively, in R), and thus we convert the parameters
# (see, e.g., the Beta distribution article on Wikipedia:
# https://en.wikipedia.org/wiki/Beta_distribution) for additional explanation,
# including on the parametrisations and formulae for converting from one
# parametrisation to another):

# Define Beta distribution alpha and beta parameters: 

beta_mean <- 0.743 # Mean in those with >0 days in proportion scale
beta_var <- 0.05

beta_alpha <- abs((beta_mean * (beta_var + beta_mean^2 - beta_mean)) / beta_var)
beta_beta <- abs(( (beta_var + beta_mean^2 - beta_mean) * (beta_mean - 1) ) / beta_var)

cat("Beta distribution paramaters:",
    "\n- alpha (shape1):", beta_alpha,
    "\n- beta (shape2):", beta_beta)

# For illustrative purposes, we sample 100,000 values from this distribution
# using the values described above and similar rounding. As seen, the overall
# mean is slightly larger than the 14 days specified above due to rounding; this
# is considered acceptable (and the resulting distribution used below).

set.seed(4131) # Reproducibility
# Sample each participants' chance of 0 days
sample_0_days <- rbinom(n = 100000, size = 1, prob = 0.35)
# Sample each participants' number of days if >0 days
sample_1p_days <- rbeta(
  n = 100000,
  shape1 = beta_alpha,
  shape2 = beta_beta, 
)
# Combine both distributions and multiply and round to number of days
sample_days <- ceiling((1 - sample_0_days) * sample_1p_days * 29)

# Plot
ggplot(data = data.frame(days = sample_days), aes(x = days)) +
  geom_histogram(bins = 30) +
  scale_x_continuous(name = "Days alive without life support at day 30",
                     breaks = 0:5 * 5, expand = c(0, 0)) +
  scale_y_continuous(name = NULL, labels = function(x) (scales::percent(x / 100000)),
                     limits = c(0, 0.4 * 100000), expand = c(0, 0)) +
  labs(subtitle = paste("Mean:", round(mean(sample_days), 1),
                        "- Median:", round(median(sample_days), 1),
                        "- Interquartile range:", round(quantile(sample_days, probs = 0.25), 1),
                        "to", round(quantile(sample_days, probs = 0.75), 1), "days")) +
  theme_bw()

# Defining outcome-generating function

# Now, we specify the function to generate outcomes in the scenario with no
# differences between the two arms (denoted 'Arm A' and 'Arm B'), but in a
# format that makes this easy to change for scenarios with differences present.
# Instead of having one custom function for each scenario, advanced users may
# want to make a 'function factory'
# (https://adv-r.hadley.nz/function-factories.html), but this is not done here
# to avoid overly complicating the example.

# The requirements for outcome generation functions in adaptr are described in
# detail in the setup_trial() function documentation. Although outcome
# distributions are identical in both arms in this scenario, we setup the
# function so that it loops through each arm, making it easy to change the most
# important distributional parameters, i.e., the proportion of zeroes and the
# proportion of days in those with > 0 days. Here, we choose to hardcode the
# beta distribution variance, as it is difficult to specify how this is expected
# to change between clinical scenarios. We thus generally consider it reasonable
# to assume that the variance parameter is unchanged between clinical scenarios, 
# and that differences are mediated through changes to the proportions of zero
# days and/or the mean number of days for those with >0 days.

# The only argument required is 'allocs', a character vector with all newly
# allocated participants that outcomes should be generated for
# The only return value should be a vector with outcomes (encoded as numerical
# values) for each participant in the same order as allocs
get_ys_hurdlebeta_days29_no_difference <- function(allocs) {
  # Setup empty return vector with outcomes
  y <- numeric(length(allocs))
  # Named vector of proportion of zeroes in each arm
  prop0 <- c("Arm A" = 0.35, "Arm B" = 0.35)
  # Named vector of the proportion of days in each arm in those with >0 days
  prop_days_1p <- c("Arm A" = 0.743, "Arm B" = 0.743)
  # Generate outcomes for each arm
  for (arm in c("Arm A", "Arm B")) {
    ii <- which(allocs == arm) # Indices of participants in current arm
    y[ii] <- ceiling(
      (1 - rbinom(n = length(ii), size = 1, prob = prop0[arm])) * # Zeroes
        rbeta(n = length(ii),
              shape1 = abs((prop_days_1p[arm] * (0.05 + prop_days_1p[arm]^2 - prop_days_1p[arm])) / 0.05),
              shape2 = abs(( (0.05 + prop_days_1p[arm]^2 - prop_days_1p[arm]) * (prop_days_1p[arm] - 1) ) / 0.05)
        ) * 29) # Multiply and round
  }
  # Return outcomes
  y
}

# Randomly sampling from the distribution using this function (with participants
# in both arms), generates similar distributions as the one illustrated above:

set.seed(2024) # Reproducibility
ggplot(data = data.frame(
  days = get_ys_hurdlebeta_days29_no_difference(allocs = rep(c("Arm A", "Arm B"), 5000))),
  aes(x = days)) +
  geom_histogram(bins = 30) +
  scale_x_continuous(name = "Days alive without life support at day 30",
                     breaks = 0:5 * 5, expand = c(0, 0)) +
  scale_y_continuous(name = NULL, labels = function(x) (scales::percent(x / 10000)),
                     limits = c(0, 0.4 * 10000), expand = c(0, 0)) +
  labs(subtitle = paste("Mean:", round(mean(sample_days), 1),
                        "- Median:", round(median(sample_days), 1),
                        "- Interquartile range:", round(quantile(sample_days, probs = 0.25), 1),
                        "to", round(quantile(sample_days, probs = 0.75), 1), "days")) +
  theme_bw()

# Of note, when using an outcome with a complex distribution like this and
# specifying scenarios with differences present, these may be specified to
# either only affect one part of the distribution (e.g., the proportion of 0'es
# or the means in those with values >0 in this example) or multiple parts, and,
# if so, to which extent differences are mediated by changes in the different
# parts of the distribution. It may be relevant to assess multiple sets of
# scenarios assessing differences mediated on different parts or combinations of
# parts of the distribution, ideally with one set of scenarios being the
# primary. Similarly, when doing sensitivity analyses of trial designs
# challenging the assumed outcome distributions, it may be relevant to assess
# the influence of similar overall changes in either direction but mediated via
# different parts or combinations of parts of the overall distribution.

# Defining analysis function

# In addition to the custom outcome-generating function, a custom function used
# to conduct the analysis and return the posterior draws is required when using
# the setup_trial() function. Here, we specify such a function in the correct
# format (additional details on the function arguments and required output is
# provided in the setup_trial() documentation).

# Days alive without life support and similar outcomes may be analysed using
# different approaches, as discussed elsewhere
# (https://doi.org/10.1186/s12874-023-01963-z).

# In this example, we are interested in the overall means in each arm. In a
# 'real' trial, one option is to analyse this using linear regression, as
# modelling the entire distribution is of less interest than 'just' estimating
# the means in each arm and their differences. For simplicity, we thus simply
# generate posterior draws from normal distributions with means corresponding to
# the overall mean in each arm, and standard deviations defined as the standard
# errors of the mean, using the conventional approach to calculation, i.e., the
# standard deviation in each arm divided by the square root to the number of
# participants in each arm minus 1. While this is an approximation that requires
# moderately large samples to provide adequately accurate measures of the
# standard errors of the means and thus the posterior distributions, we consider 
# it adequate in this example as the first adaptive analysis is conducted after
# 500 participants have follow-up data available. In this example, we use no
# prior information in each arm, i.e., technically we use improper and
# completely flat priors. The function defined below corresponds to the
# simplified analysis function internally used by setup_trial_norm() in the
# current version of adaptr, just with added explanation:

# The arguments that must be as specified here:
# - arms: character vector of all unique and currently active arms
# - allocs: character vector with allocations of all participants (in order of
#   randomisation)
# - ys: character vector with outcomes of each participant (same order as
#   allocs)
# - control: single character string, common control arm or NULL if none
# - n_draws: single integer, number of posterior draws in each arm
# Of note, even if no common control arm is used, the 'control' argument must be
# included as the other functions in the package supply this argument to all
# outcome-generating functions, as it may sometimes be relevant to use.
# The function must return a matrix of posterior draws (as numerical values)
# with one named column per currently active arm and with the number of rows
# corresponding to n_draws.
get_draws_norm_noprior <- function(arms, allocs, ys, control, n_draws) {
  draws <- list() # Prepare list to store results in
  for (arm in arms) { # Loop through all arms
    ii <- which(allocs == arm) # Indices of participants randomised to current arm
    n <- length(ii)
    if (n > 1){ # Return draws using the method described above if enough participants randomised
      draws[[arm]] <- rnorm(n_draws, mean = mean(ys[ii]), sd = sd(ys[ii]) / sqrt(n - 1))
    } else {
      # Too few patients randomised - return extreme uncertainty based on the data
      # This is necessary to avoid errors if too few patients have been randomised to this arm yet
      draws[[arm]] <- rnorm(n_draws, mean = mean(ys), sd = 1000 * (max(ys) - min(ys)))
    }
  }
  do.call(cbind, draws) # Bind each vector contained in the list to a matrix
}

# Trial design specification

# We can now setup the complete trial specification using the functions defined
# above (these could also be directly specified within the setup_trial() call).
# Importantly, the setup_trial() function validates that the two custom
# functions run when supplied with the correct arguments and return outputs in
# the correct format, but it is the responsibility of the user to ensure that
# they otherwise work as intended (i.e., that the internal calculations are
# correct).

design_complex_outcome_no_difference <- setup_trial(
  # Arm settings
  arms = c("Arm A", "Arm B"),
  control = NULL, # No common control
  # True overall means in each arm, using the means estimated from the combined
  # distribution after rounding (slightly higher than 14 days)
  true_ys = c(14.2, 14.2),
  # Custom functions to generate outcomes and posterior draws
  fun_y_gen = get_ys_hurdlebeta_days29_no_difference,
  fun_draws = get_draws_norm_noprior,
  highest_is_best = TRUE, # More days are better
  # Function to estimate the raw estimates (i.e., not from the posteriors) if
  # desired when calculating certain performance metrics - the default is to use
  # the posterior estimates in calculations, but this must always be specified
  fun_raw_est = mean, # Use the raw means
  # Use posterior medians (of the distribution of posterior means)for calculating performance metrics
  robust = TRUE,
  # Allocation rules
  start_probs = c(0.5, 0.5),, # Initial equal allocation
  fixed_probs = c(0.5, 0.5), # Fixed equal allocation
  # Participants with data available/randomised at each analysis
  data_looks = seq(from = 500, to = 10000, by = 250),
  randomised_at_looks = c(seq(from = 700, to = 9950, by = 250), 10000),
  # Stopping rules
  inferiority = 0.01,
  superiority = 0.99,
  equivalence_prob = ifelse(seq(from = 500, to = 10000, by = 250) < 1500, 1, 0.9),
  equivalence_diff = 0.025,
)

# Print
design_complex_outcome_no_difference

################################################################################
# Example 3: Design using custom analysis function with custom priors

# Example introduction

# Here, we specify a trial design using a custom function for generating
# posterior draws using informative priors. The example is inspired by the
# Empirical Meropenem versus Piperacillin/Tazobactam for Adult Patients with
# Sepsis (EMPRESS) trial (https://doi.org/10.1111/aas.14441)) and a previous
# simulation study using adaptr (https://doi.org/10.1002/pst.2387; code
# included in the supplement).

# The example trial uses two arms and an undesirable binary outcome, (e.g.,
# mortality). A custom outcome-generating function is specified (as this is
# required by setup_trial()), but this function is largely similar to the
# function used by setup_trial_binom().

# Model and prior

# In practice, a trial like this could be analysed using a logistic regression
# model with a prior on the intervention effect (i.e., the difference between
# arms) specified on the log odds ratio scale. Here, we want to use an
# informative, neutral (centred on no difference) prior conveying scepticism
# towards large intervention effects. In the actual analysis, such a prior could
# be specified as a normal distribution with mean 0 and a standard deviation of,
# e.g., 0.5, corresponding to a distribution on the odds ratio scale centred on
# 1.00 and with 95% central probability mass between 0.38 and 2.66.
# 
# The amount of information this prior conveys can be 'translated' to the number
# of participants that would provide the same information in a trial with equal
# randomisation to both arms and a specific event rate in both groups. This
# calculation can be done according to a specific formula (see Greenland S,
# Rothman KJ. Chapter 14: introduction to categorical statistics. In: KJ
# Rothman, TL Lash, S Greenland, eds. Modern Epidemiology. 3rd ed. Lippincott
# Williams & Wilkins; 2012: 237-257 and https://doi.org/10.1002/pst.2387):

# n = 1 / (prior_SD^2) * (4 / r + 4 / (1 - r) )

# Where n is the total sample size (both arms combined), prior_SD is the
# standard deviation of the desired prior (normally distributed and with mean
# 0), and r is the event probability in both arms. Thus, a prior with a standard
# deviation of 0.5 corresponds to the same information as approximately 85
# participants in a 'previous' trial with an event rate of 25% in both arms.

# For simulation purposes, we use separate, conjugate beta-binomial models for
# each arm (see Lambert B. Chapter 9: conjugate priors. In: B Lambert, ed. A
# Student's Guide to Bayesian Statistics. 1st ed. SAGE Publications Ltd.; 2018:
# 237-257). For these models, the prior can be specified as the number of
# participants with the outcome and without the outcome, respectively, in each
# arm. We can thus use the formula specified above to 'convert' the prior that
# will be used for the actual analyses (specified as a normally distributed
# prior for the difference between arms on the log odds ratio scale) to
# appropriate beta priors. First, we can derive the total sample size in a trial
# using the combined event rate estimate across both arms at any time and the
# formula above. Second, we then use half of the total estimated sample size for
# the beta prior in each arm, which then corresponds to this number of
# participants in total, with the event rate and non-event rate matching the
# combined current event/non-event rates in the current simulation. By doing so,
# we ensure that the priors have equal effect on the estimates in both arms,
# corresponding to the 'intended' prior in the actual planned analyses of the
# trial being neutral.

# Defining analysis function

# Here, we specify the function used to generate posterior draws in both arms
# according to the desired prior information and the details specified above.
# The required format, arguments, and outputs for functions generating posterior
# draws have been described in the previous example.

fun_draws_prior <- function(arms, allocs, ys, control, n_draws) {
  # Total event rates and number of participants in a corresponding trial
  # with two arms, equal inclusion rates, and equal event rates
  prior_sd <- 0.5 # Prior standard deviation on log odds scale
  r <- mean(ys)
  n <- ( (1 / prior_sd^2) * ( (4 / r) + (4 / (1 - r)) ) )
  # In case of analyses with either no events or only events in all participants
  # n will be infinite regardless of the prior; in that case, n is set to 1,
  # just to ensure that simulations will not stop with an error if this occurs
  # due to chance in an early analysis
  if (!is.finite(n)) n <- 1
  # Prepare list to return posterior draws
  draws <- list()
  # Loop through all arms and generate posterior draws
  for (arm in arms) {
    ii <- which(allocs == arm) # Indices of current arm
    n_events <- sum(ys[ii]) # Total events in current arm
    draws[[arm]] <- rbeta(n_draws, # Posterior draws
                          (n * r / 2) + n_events,
                          (n * (1 - r) / 2) + length(ii) - n_events)
  }
  # Return draws after binding to matrix
  do.call(cbind, draws)
}

# Trial design specification

# Following this, the trial design is specified using the function defined above
# and a custom function for generating outcomes:

design_custom_prior_no_difference <- setup_trial(
  # Arms and scenario
  arms = c("Arm A", "Arm B"),
  true_ys = c(0.25, 0.25),
  control = NULL,
  highest_is_best = FALSE,
  # Custom outcome generation function largely matching the default one used in
  # setup_trial_binom()
  fun_y_gen = function(allocs) {
    # Setup empty return vector with outcomes
    y <- rep(NA, length(allocs))
    # Named numeric vector with event probabilities in each arm (for easy changing)
    event_probs <- c("Arm A" = 0.25, "Arm B" = 0.25)
    # Generate outcomes for each arm
    for (arm in c("Arm A", "Arm B")) {
      ii <- which(allocs == arm) # Indices of participants in current arm
      y[ii] <- rbinom(n = length(ii), size = 1, prob = event_probs[arm])
    }
    # Return outcomes
    y 
  },
  # Custom function to calculate and return posterior draws (defined above)
  fun_draws = fun_draws_prior,
  # Allocation rules (response-adaptive randomisation with minimum limits)
  start_probs = c(0.5, 0.5),
  min_probs = c(1/3, 1/3),
  # Participants with data available/randomised at each analysis
  # Lag of 350 participants, maximum values in both arguments should match, and
  # the length of both vectors must match (pmin truncates values >10000)
  data_looks = seq(from = 1000, to = 10000, by = 500),
  randomised_at_looks = pmin(seq(from = 1000, to = 10000, by = 500) + 350, 10000),
  # Stopping rules
  inferiority = 0.01,
  superiority = 0.99,
  equivalence_prob = 0.9,
  equivalence_diff = 0.025,
  # Posterior draws
  n_draws = 10000,
  robust = TRUE
)

################################################################################
# Log date and session info

# Save date and R/package versions for reproducibility:

date()
sessionInfo()
